# Supplementary material for: Anti-Cancer Activity of As4O6 and its Efficacy in a Series of Patient-Derived Xenografts for Human Cervical Cancer
Source: Pharmaceutics. 2020 Oct 19;12(10):987. doi: 10.3390/pharmaceutics12100987 (PMC7590205; doi:10.3390/pharmaceutics12100987)
Supplement: Supplementary file 1 [file pharmaceutics-12-00987-s001.zip]

Archive with 3 entries (2 files):
- pharmacuetics  958758 supplementary proof/
- pharmacuetics  958758 supplementary proof/pharmaceutics-958758 supplementary table.docx
- pharmacuetics  958758 supplementary proof/supplementary figure.pdf
